# Supplementary material for: NephroCheck data compared to serum creatinine in various clinical settings
Source: BMC Nephrol. 2015 Dec 9;16:206. doi: 10.1186/s12882-015-0203-5 (PMC4674950; doi:10.1186/s12882-015-0203-5)
Supplement: Additional file 1: — Table A: Demographics of the four additional patients. (XLSX 10 kb) [file 12882_2015_203_MOESM1_ESM.xlsx]

## Sheet: Tabelle1
ID	Age	Sex	BSL sCr	BSL GFR	AKI Stage	Reason AKI	Peak AKIRisk	Outcome/ sCr	Disease	Surgeries
A	53	m	15.06	3.42	End stage	IRI	1.43	1,21 (6m)	CKD, HTN	KTX
B	54	m	0.92	120.12	stage 1	IRI	27	0,95 (12m)	liver cirrhosis Child-Pugh C, HTN, NIDDM	LTX
C	89	f	0.8	71.42	stage 2	sepsis	17.9	0,81 (2m)	HTN, left ventricular dysfunction, afib, dementia	none
D	47	m	0.85	130.61	stage 3	IRI	1.15	1,46 (10m)	biliary cirrhosis, hemangiothelioma, kidney cysts, portal HTN	LTX
